# Supplementary material for: Statin-mediated disruption of Rho GTPase prenylation and activity inhibits respiratory syncytial virus infection
Source: Commun Biol. 2021 Oct 29;4:1239. doi: 10.1038/s42003-021-02754-2 (PMC8556396; doi:10.1038/s42003-021-02754-2)
Supplement: Supplementary file 4 — Supplementary Data 1 [file 42003_2021_2754_MOESM4_ESM.xlsx]

## Sheet: Figure 1C, 1D
Figure 1C - Per-plate Z-factors
Plate	Z-factor
P1	0.579819
P2	0.660675
P3	0.754332
P4	0.944188
P5	0.74579
P6	0.68673
P7	0.506452
P8	0.831383
P9	0.765377
P10	0.813607
P11	0.640175
P12	0.615292
P13	0.784751
P14	0.705288
P15	0.752145
P16	0.365822
P17	0.672144
P18	0.717892
P19	0.320771
P20	0.926204
P21	0.741176
P22	0.375267
P23	0.877756
P24	0.400711
P25	0.195424
P26	0.65825
P27	0.798792
P28	0.506725
P29	0.663863
P30	0.43799
Figure 1D - Screening Results
Drug #	RSV-GFP inhibition (%)	Nuclear intensity (% change from DMSO)
1	14.2352	6.45425
2	3.65754	31.8469
3	2.42635	2.77398
4	4.54049	23.9386
5	2.02446	15.4169
6	5.12334	12.8383
7	5.32675	20.1997
8	1.80212	17.8534
9	6.67335	10.7634
10	8.53194	16.1513
11	33.7365	16.182
12	13.6997	28.4317
13	9.44852	3.18888
14	12.5321	20.3181
15	13.0341	74.9474
16	6.14848	16.1432
17	15.9703	0.227427
18	15.1998	0.737252
19	1.11088	63.372
20	3.85931	27.6493
21	0.759006	1.1256
22	0.93606	14.9
23	0.639566	11.9537
24	0.744894	6.30895
25	12.8598	100
26	3.52913	21.1404
27	0.956719	5.49952
28	0.396484	2.27654
29	1.49818	11.8798
30	5.91172	15.1881
31	42.7448	83.8556
32	5.00404	17.4061
33	4.89384	2.43935
34	5.21605	11.8838
35	3.72198	0.017433
36	11.0843	75.2375
37	13.8705	75.3645
38	5.86364	15.7672
39	1.44917	4.76115
40	3.38192	18.3175
41	2.48651	11.5383
42	5.48684	19.6365
43	1.98061	5.81488
44	5.4307	7.53053
45	3.16502	0.701638
46	2.6001	27.332
47	4.10249	23.5197
48	5.49489	5.08781
49	3.90718	3.59207
50	5.09363	14.0574
51	2.69169	4.91265
52	4.64837	25.7303
53	1.51113	10.0678
54	5.42775	8.38271
55	2.76112	27.9877
56	0.414382	12.0132
57	4.54945	1.17125
58	1.68832	18.2783
59	6.6646	4.00064
60	1.24385	15.803
61	7.58966	3.91972
62	2.66144	2.29492
63	10.1487	10.7714
64	6.43893	14.5992
65	62.1844	78.6774
66	0.037369	0.841818
67	0.556674	4.40191
68	7.60881	12.5018
69	0.004355	1.33264
70	4.7553	5.61867
71	69.0402	29.4652
72	17.7687	16.6271
73	4.1171	13.6733
74	10.6225	19.081
75	6.95585	3.2194
76	6.01075	24.595
77	12.6068	1.9314
78	12.225	8.82085
79	7.05728	3.3508
80	5.76054	8.38618
81	4.37004	12.2364
82	0.645544	19.1756
83	5.89028	9.43999
84	4.11829	4.61371
85	3.14552	8.56389
86	69.3078	83.7266
87	0.777533	9.74956
88	0.893385	11.3095
89	0.427963	8.06534
90	22.358	7.81107
91	2.65666	0.917488
92	5.24142	10.2956
93	8.0653	41.868
94	5.59701	0.238265
95	4.55762	20.2983
96	7.33979	0.654687
97	5.36645	9.21574
98	8.0133	10.764
99	11.3576	6.39558
100	6.05765	46.9876
101	10.8909	12.9026
102	13.9985	2.01161
103	10.8415	21.29
104	6.2937	38.7634
105	4.92045	21.7991
106	9.98298	16.8864
107	5.91854	0.683298
108	0.701814	14.0655
109	6.44774	6.29305
110	9.07377	2.80317
111	7.84755	10.4139
112	6.20791	8.31747
113	0.726079	9.08481
114	6.31114	1.79799
115	1.51149	17.422
116	5.56875	10.2951
117	3.44424	0.794811
118	3.5248	19.4998
119	7.128	3.02278
120	5.93562	13.6273
121	5.10452	9.92146
122	4.20433	9.19413
123	7.19299	6.29398
124	7.66342	5.39315
125	4.7532	7.94093
126	8.12842	8.14736
127	0.240817	7.04727
128	1.97897	4.81093
129	4.80778	4.66171
130	0.275789	2.80079
131	6.65911	7.71334
132	1.45319	2.58918
133	1.04592	7.69794
134	3.70347	11.4246
135	0.424433	0.745618
136	2.72195	12.0745
137	5.2477	1.86992
138	2.77256	1.67317
139	1.6626	9.86716
140	5.53286	6.69111
141	0.0546	16.277
142	2.46132	5.18244
143	1.36668	13.445
144	5.01853	1.85987
145	0.227924	5.93267
146	1.64169	46.9359
147	2.25579	2.61963
148	0.255129	7.16542
149	0.450396	24.4396
150	1.45688	27.7712
151	3.82723	1.41745
152	3.40036	22.6411
153	0.865976	8.74422
154	0.342537	4.43001
155	2.34446	45.477
156	3.70468	7.40965
157	6.41911	9.02045
158	3.96667	30.2244
159	0.481739	19.2151
160	4.80088	8.87273
161	3.19652	5.8758
162	1.15142	31.5653
163	2.95824	5.40508
164	2.65164	31.9577
165	8.82556	9.01752
166	4.68965	12.6854
167	2.21414	17.8604
168	9.00335	21.2912
169	6.68288	3.25542
170	15.1693	17.5987
171	5.56159	10.1161
172	3.73068	3.52524
173	5.92448	5.10221
174	5.22347	22.4379
175	0.306329	56.4281
176	7.76854	15.2136
177	1.2826	0.007914
178	7.17131	10.9056
179	7.90992	16.748
180	12.2552	1.16484
181	12.979	4.43977
182	61.2792	75.249
183	10.4413	4.81883
184	16.766	6.33811
185	7.44963	7.80876
186	8.401	7.97989
187	10.0275	8.9594
188	9.32702	1.15703
189	2.83521	6.67872
190	6.57945	3.61684
191	1.66981	1.98879
192	9.96193	14.6928
193	7.8415	11.2117
194	14.1597	0.086902
195	2.40772	2.01895
196	6.65771	5.76782
197	14.6405	13.402
198	7.7543	16.5057
199	14.3449	1.50764
200	3.83328	2.50906
201	4.83913	11.0278
202	7.33606	0.232107
203	4.86464	7.18161
204	1.08135	1.35903
205	7.10979	28.4618
206	1.34506	18.8598
207	3.64421	3.82396
208	9.18951	0.237164
209	10.6422	8.65456
210	12.7107	69.2353
211	2.67082	8.1139
212	9.32065	13.3738
213	2.67681	6.25397
214	2.28731	3.36167
215	4.68353	34.5416
216	4.71968	5.20181
217	0.884365	10.7458
218	4.66267	0.580289
219	5.45878	12.4918
220	6.1636	4.01297
221	4.25389	2.96728
222	5.2793	22.6732
223	10.7237	5.43564
224	34.4528	86.452
225	7.85711	2.03844
226	2.68986	1.74271
227	7.63194	13.7292
228	1.66325	10.837
229	0.451853	6.61099
230	59.3495	84.5433
231	3.63478	7.26789
232	4.25593	13.1733
233	2.0215	11.0071
234	3.47339	3.60556
235	49.4253	84.7171
236	5.90242	7.45588
237	2.7836	15.1641
238	2.04189	37.0077
239	2.73931	4.51617
240	9.35362	7.49643
241	5.62626	4.60094
242	5.41152	10.4634
243	5.28145	37.0706
244	5.68401	8.504
245	1.85193	16.2793
246	5.00253	10.2714
247	7.30542	29.9989
248	2.25559	5.03756
249	3.65903	10.9116
250	0.236957	16.9274
251	5.26292	8.22213
252	5.33181	9.01293
253	14.094	6.19293
254	0.699821	9.25821
255	8.09123	7.24188
256	6.24924	8.37379
257	7.40323	3.3357
258	9.8135	13.7572
259	5.21051	6.14081
260	12.619	7.05856
261	7.34386	12.0182
262	6.50188	2.49337
263	1.26792	6.07648
264	6.65742	16.6597
265	3.63813	4.15654
266	3.4038	15.7271
267	9.65169	15.1363
268	7.45454	2.71402
269	9.36131	5.07273
270	6.40723	3.98367
271	6.46556	7.24367
272	6.57737	18.576
273	5.9763	6.67847
274	3.30982	3.57689
275	4.35177	42.8691
276	2.32111	1.0583
277	4.24746	29.0766
278	7.16813	0.067691
279	6.51165	1.74473
280	1.61285	9.47876
281	1.79107	14.8117
282	3.22477	6.56528
283	2.04609	27.2576
284	5.74588	19.0307
285	3.67965	1.55385
286	1.22032	37.5413
287	4.39132	7.77393
288	5.01423	8.53426
289	3.48695	4.29638
290	2.10567	5.01992
291	3.50368	10.7168
292	2.65942	49.1374
293	3.65208	4.55587
294	2.81578	9.62169
295	6.80489	18.4431
296	5.44146	7.67204
297	4.75715	13.237
298	2.78582	15.561
299	8.3768	10.3771
300	2.02846	10.3742
301	1.09766	1.46056
302	1.17657	0.971479
303	2.34676	4.0934
304	4.19319	5.09405
305	1.4616	6.67661
306	0.035524	22.0283
307	1.68097	22.902
308	1.83688	1.17734
309	3.81656	8.42534
310	2.25038	14.7664
311	4.97661	55.818
312	3.91784	42.239
313	2.22185	22.1523
314	7.02001	8.94684
315	1.56903	3.86714
316	2.7863	5.48678
317	1.09667	5.61085
318	1.18083	5.68152
319	0.551562	15.8656
320	4.26671	1.24229
321	0.431542	5.36355
322	5.94626	1.65215
323	0.207428	1.27682
324	1.37721	6.13939
325	2.89095	8.39095
326	8.73483	4.45404
327	9.01025	10.8262
328	7.95217	32.4481
329	14.6045	4.75794
330	10.3113	13.0943
331	3.70568	7.99134
332	4.61753	4.55316
333	1.06341	3.24379
334	3.76896	1.65663
335	7.46951	7.49207
336	12.8944	27.8244
337	16.3403	11.3104
338	9.56815	7.31883
339	81.1544	86.8687
340	9.33793	7.93082
341	8.5725	12.0431
342	5.75216	24.5786
343	4.34348	15.9955
344	4.91774	5.34087
345	2.97828	14.9771
346	8.45373	7.36067
347	6.71536	10.5359
348	6.249	12.2279
349	0.632736	23.0299
350	12.3605	2.59179
351	2.40928	0.704663
352	92.3878	90.0828
353	1.48738	11.3428
354	55.0984	56.3451
355	3.43242	16.05
356	3.57573	6.36718
357	7.69053	8.27791
358	3.91446	26.1747
359	6.26188	24.302
360	4.49038	16.3737
361	1.24149	16.855
362	1.72402	0.25581
363	5.68796	17.3898
364	4.46051	0.175763
365	6.33151	16.5289
366	4.90393	1.27603
367	3.25088	1.36631
368	1.55796	8.3107
369	6.6055	4.31367
370	7.15292	14.0056
371	4.88895	7.68075
372	4.09566	17.0853
373	53.1712	98.8418
374	52.0978	99.0761
375	1.44231	0.59607
376	6.08948	3.70203
377	0.861261	2.78704
378	3.41939	8.65756
379	3.46628	1.05952
380	5.24685	3.8379
381	2.85475	15.3323
382	2.06216	4.97494
383	1.61343	6.96005
384	4.41089	20.2498
385	2.25874	5.73552
386	5.21164	12.177
387	1.08294	16.617
388	0.455553	13.246
389	0.080032	2.74609
390	0.502553	6.45726
391	1.39382	1.05933
392	5.74235	1.05883
393	33.3715	100
394	0.327448	5.47356
395	1.5371	14.4456
396	2.26505	3.75366
397	8.37571	4.91381
398	6.36799	1.66367
399	37.5892	70.676
400	9.31623	40.503
401	6.88974	4.183
402	7.83523	4.92715
403	1.05572	31.6611
404	5.34381	2.33186
405	2.61506	5.56321
406	2.77597	52.2724
407	0.365316	0.806788
408	13.2186	16.5892
409	3.85003	21.9419
410	4.38746	2.91536
411	0.52546	37.665
412	2.30355	27.3227
413	0.28496	45.2766
414	1.21046	31.6727
415	1.29322	40.6611
416	0.830605	43.0456
417	3.38993	28.6333
418	4.19255	25.3746
419	11.4179	19.6639
420	2.07868	0.976447
421	2.79532	6.85015
422	3.34656	12.284
423	6.31631	1.87436
424	2.6002	86.3378
425	10.5237	15.3026
426	6.57755	85.7449
427	61.6418	47.6797
428	1.16625	14.0795
429	4.18274	12.5748
430	4.81938	4.62309
431	2.62027	1.02198
432	5.11691	4.35445
433	24.6451	83.1599
434	11.2419	17.7936
435	7.96384	6.21377
436	2.48086	7.88963
437	3.15113	2.90089
438	5.24545	5.82798
439	12.0091	9.26194
440	5.42578	39.4044
441	1.16551	54.7208
442	1.90305	15.1596
443	1.24719	11.7976
444	0.188944	2.90498
445	0.788825	11.4709
446	3.7043	2.17394
447	1.95287	11.0734
448	1.97917	12.3524
449	7.90441	0.883035
450	4.51905	20.1912
451	4.87553	1.49646
452	0.736971	7.69866
453	8.23568	15.6073
454	6.94978	10.7576
455	5.63844	17.8427
456	7.45303	5.53713
457	15.994	23.1113
458	56.5604	72.9092
459	3.52401	15.0833
460	12.4238	15.9395
461	3.57702	30.4496
462	0.502245	2.41046
463	4.8456	4.39844
464	2.33556	7.44841
465	5.13806	10.5731
466	0.141991	9.53506
467	8.99085	8.56537
468	43.4481	75.8065
469	5.88273	8.24683
470	12.2172	50.4661
471	3.74346	37.7206
472	1.0013	3.70427
473	8.80949	5.86684
474	0.937729	1.39999
475	2.27338	11.3764
476	1.92344	14.741
477	0.632393	34.4706
478	35.8253	77.4493
479	5.15955	54.1685
480	2.8175	4.49585
481	40.492	8.49417
482	90.4373	8.752
483	29.5776	11.7946
484	26.5809	0.508971
485	21.5968	0.026546
486	53.0718	16.1511
487	15.4619	15.9681
488	6.45499	20.7674
489	7.0043	6.42182
490	6.73086	22.2456
491	9.6424	27.1184
492	8.83507	2.65064
493	4.95067	5.1393
494	5.89888	10.8692
495	2.46212	10.5273
496	1.29508	48.1545
497	7.60926	46.3637
498	0.506579	31.4368
499	2.10461	6.49738
500	11.0805	5.07034
501	7.75516	23.4636
502	4.02105	10.4607
503	2.358	15.3069
504	0.706485	20.4761
505	4.01603	19.9984
506	2.24369	5.20597
507	6.19666	11.7577
508	1.763	1.38137
509	2.54285	28.8469
510	7.32264	30.2114
511	6.40203	6.85956
512	6.34742	12.9371
513	6.8308	19.9911
514	13.8353	13.1427
515	6.83659	47.1035
516	13.7407	25.786
517	3.41732	0.560255
518	1.10231	18.8944
519	5.4499	24.9134
520	7.42206	26.1345
521	9.56148	19.284
522	7.17349	0.525503
523	6.65606	5.88238
524	4.40895	15.6699
525	7.17331	11.3361
526	10.1379	17.6793
527	6.16231	2.39475
528	9.26997	6.93802
529	12.281	7.99636
530	14.85	8.71087
531	3.36862	3.05507
532	6.59059	19.3417
533	7.07151	12.1026
534	12.1011	8.80934
535	13.7436	17.8468
536	4.96269	0.806367
537	7.17792	3.94996
538	3.46081	2.40953
539	4.75396	7.05294
540	2.62848	21.521
541	8.78268	12.9139
542	8.93387	12.3685
543	5.07023	9.07921
544	7.37513	4.96789
545	3.16695	2.78515
546	7.00484	23.8638
547	10.248	19.657
548	6.22342	9.8563
549	10.4009	4.79392
550	14.0593	5.06895
551	18.5394	3.87254
552	37.663	19.1628
553	22.0148	26.7971
554	10.6998	18.6743
555	12.0827	16.497
556	9.89044	9.73905
557	18.3393	13.3164
558	9.13186	4.36214
559	13.3742	14.395
560	18.7243	1.06078
561	2.69124	22.3842
562	7.63896	20.9196
563	9.7449	16.3073
564	5.65426	4.20025
565	20.2658	24.4146
566	10.4153	14.0091
567	9.92937	9.93571
568	14.7598	21.9675
569	12.4569	1.94524
570	11.6495	6.12328
571	5.66356	13.5561
572	9.00874	12.2632
573	11.0011	7.8179
574	20.8373	6.70229
575	29.9017	6.10306
576	10.5412	79.9484
577	13.9773	11.8195
578	11.5978	0.225791
579	10.2759	2.8767
580	21.1417	5.67584
581	11.8866	2.0124
582	10.8885	17.3108
583	14.179	5.82983
584	51.3687	68.6651
585	17.711	64.1403
586	12.2977	1.89628
587	13.5303	4.50163
588	9.55262	18.8697
589	9.28202	8.64266
590	10.3474	21.4906
591	17.1322	6.16012
592	14.9555	11.981
593	17.7996	7.90318
594	18.6434	15.8179
595	17.5529	4.38916
596	17.6543	23.1494
597	13.1161	30.1547
598	15.1225	1.84809
599	34.3064	98.7724
600	12.9346	1.54055
601	27.5426	100
602	16.353	1.97566
603	13.3132	14.5477
604	13.534	2.99243
605	14.6385	21.0806
606	13.5161	6.75735
607	13.4774	22.5156
608	12.5857	12.471
609	11.9746	10.5644
610	11.8306	31.5965
611	7.80899	5.42609
612	0.881029	12.0727
613	13.3895	22.6919
614	14.4815	4.60888
615	13.9895	15.4518
616	11.1444	7.08724
617	13.9806	58.2835
618	13.4615	16.124
619	9.88813	26.8757
620	11.8909	10.2902
621	8.17561	0.884704
622	9.35426	13.4561
623	9.67314	5.87745
624	10.8469	4.14518
625	8.6612	10.1517
626	11.5029	13.4082
627	7.1438	16.5681
628	5.47758	5.18566
629	6.30685	0.291774
630	7.49339	10.4627
631	0.559333	15.4517
632	4.35633	24.0312
633	4.54888	19.4559
634	4.4534	0.604381
635	6.47625	4.33623
636	3.41202	2.04103
637	7.17391	2.1478
638	1.50351	9.74045
639	2.90938	12.7653
640	3.03886	8.25984
641	12.5351	42.794
642	8.05145	63.4582
643	7.77919	26.3778
644	5.36939	56.2886
645	1.60682	32.7366
646	12.6058	25.2466
647	3.07653	19.3515
648	5.54144	12.4139
649	8.65011	62.0843
650	9.53751	50.3402
651	10.264	28.1859
652	4.82258	32.7114
653	3.82257	40.6654
654	4.28825	44.6243
655	9.60296	32.5481
656	14.2549	35.7473
657	4.58508	42.5841
658	9.05602	40.8149
659	9.13135	39.9318
660	1.95372	42.7425
661	5.75903	23.0012
662	4.52077	10.1937
663	1.22651	34.837
664	1.50016	14.7296
665	7.98319	28.8157
666	5.81646	23.4477
667	0.655366	27.9773
668	2.80669	20.1396
669	2.51959	31.3937
670	4.16584	21.4982
671	2.95544	18.2655
672	2.47311	31.0634
673	7.09917	47.1165
674	2.37692	25.6144
675	24.4947	92.1415
676	5.10966	71.676
677	3.79414	40.6084
678	1.65168	15.942
679	6.64561	31.0182
680	2.84668	18.8501
681	1.83676	44.2839
682	2.64851	35.0922
683	1.75961	25.3224
684	24.9215	16.5964
685	0.980564	38.2555
686	5.03027	21.5969
687	5.70502	13.1047
688	3.43787	6.77187
689	8.88179	18.4097
690	3.64896	33.328
691	1.5259	43.9558
692	0.976268	12.1022
693	2.47217	37.3829
694	2.28934	41.628
695	0.217019	54.8117
696	0.568312	23.41
697	3.46208	38.4324
698	7.64055	23.4559
699	5.55645	35.132
700	0.566948	60.5423
701	0.324898	68.9656
702	2.15645	55.0921
703	1.08063	45.8084
704	2.59514	23.2498
705	0.332856	54.8034
706	1.32147	43.9247
707	8.4743	35.2597
708	8.73692	41.0035
709	3.4897	23.3331
710	6.20967	45.2793
711	11.76	26.6246
712	7.81157	50.8587
713	12.7798	51.4551
714	15.2167	43.3041
715	4.54215	49.8754
716	15.876	73.1775
717	8.46992	55.9063
718	6.99367	35.0886
719	3.92894	55.2884
720	10.6735	49.3219
721	11.3031	1.7693
722	11.7802	16.0599
723	7.0794	8.21175
724	3.85806	3.81745
725	18.4653	0.605646
726	0.127471	7.53261
727	40.2756	88.0854
728	57.3581	82.885
729	9.66488	5.15505
730	9.39064	1.11867
731	17.2619	45.6283
732	6.62088	10.2595
733	9.36637	13.1938
734	11.3064	3.00043
735	14.9511	7.75762
736	18.5899	93.8509
737	14.5718	6.19667
738	13.4242	15.6343
739	11.8676	1.61392
740	8.3646	2.47342
741	2.69658	8.97586
742	59.0934	82.2043
743	12.457	2.47423
744	7.96758	4.2281
745	10.5926	2.70216
746	11.7362	11.5585
747	15.1922	5.81248
748	12.4142	5.47436
749	9.07844	0.219771
750	8.94105	1.47354
751	66.5256	86.9678
752	1.30708	4.86803
753	9.78608	9.54053
754	0.59654	3.27558
755	10.0527	21.0312
756	8.18983	9.04079
757	7.13184	9.66373
758	29.4101	72.5256
759	10.2464	0.226095
760	11.362	9.64844
761	4.54397	11.0805
762	4.06558	8.91236
763	7.83057	2.05483
764	6.87234	1.51456
765	11.6734	17.2586
766	14.6646	77.3377
767	4.50971	10.978
768	0.310003	19.3215
769	9.01105	11.6192
770	5.67017	9.40282
771	3.23653	2.89134
772	4.66151	4.13552
773	9.84605	3.01159
774	3.15508	8.38388
775	13.6123	14.8045
776	10.7647	72.4857
777	3.03077	21.961
778	29.3375	12.205
779	7.4455	37.4865
780	5.93408	9.37254
781	0.031904	2.32637
782	3.65835	17.0944
783	5.25535	17.9281
784	4.81231	9.64194
785	9.58003	9.46016
786	3.86488	4.17344
787	3.32068	16.7249
788	14.0226	14.5663
789	0.181674	5.43886
790	0.733346	9.58899
791	1.2658	5.73813
792	12.4734	19.6593
793	0.655154	6.91387
794	7.03234	1.51808
795	2.22242	12.3571
796	1.85521	13.526
797	8.58652	97.1706
798	43.2593	96.282
799	35.7983	91.7631
800	2.04398	5.09033
801	20.092	73.9746
802	35.5944	84.1105
803	17.1114	77.5088
804	28.4384	126.393
805	25.0307	56.6824
806	7.05708	39.7705
807	9.00752	63.7181
808	14.64	78.7854
809	22.8781	17.6704
810	16.599	86.9689
811	13.3544	59.799
812	50.9078	53.7811
813	0.852717	69.9627
814	6.86535	46.9533
815	25.1709	26.6007
816	0.977236	55.0574
817	7.25587	69.7772
818	12.6776	29.164
819	8.8615	24.0284
820	0.039453	41.07
821	44.1166	29.8987
822	19.3178	45.8368
823	0.764394	53.3007
824	1.5362	31.4874
825	33.4319	65.2991
826	1.73221	56.6627
827	0.264891	38.6886
828	7.22791	27.6482
829	8.28259	72.1091
830	2.32855	39.1179
831	21.5018	41.0112
832	18.6004	26.8063
833	5.98405	101.893
834	1.73797	30.1749
835	19.6822	26.8573
836	1.65763	76.9804
837	2.13842	74.5674
838	12.8541	27.2459
839	31.9609	47.1214
840	0.353596	53.5037
841	10.316	19.1328
842	10.7128	43.1257
843	7.55248	40.4496
844	2.6302	20.4799
845	29.1352	29.2283
846	26.0591	80.3243
847	3.79361	24.1427
848	6.45546	28.1014
849	20.2689	71.5969
850	1.83301	44.5149
851	31.632	88.4129
852	9.0321	28.1749
853	2.69538	26.0546
854	5.46737	44.191
855	17.0321	20.0606
856	27.6012	78.3912
857	4.08274	26.8938
858	13.59	25.9568
859	20.6746	47.8955
860	0.73747	6.31826
861	5.06949	29.0525
862	4.25573	22.6376
863	18.7164	27.2609
864	2.33704	52.6105
865	57.9186	17.4381
866	6.33	78.9838
867	3.26865	50.7777
868	16.3057	23.3544
869	39.6295	74.1063
870	56.7645	26.174
871	27.9144	82.6854
872	8.82947	22.0813
873	5.23332	38.0751
874	25.1596	66.2195
875	54.3979	79.9316
876	36.8651	87.112
877	43.6	91.7788
878	3.88904	95.3302
879	6.73247	43.2138
880	59.255	4.69533
881	8.08789	3.30062
882	0.116016	10.0694
883	2.0424	12.771
884	11.2051	1.09223
885	5.35162	0.202973
886	1.01221	2.52881
887	21.1493	20.7476
888	3.24577	3.25203
889	4.22886	19.5798
890	4.82648	9.11331
891	5.06879	0.774241
892	4.74575	11.4689
893	7.99879	4.03214
894	19.5536	67.8195
895	3.97069	3.2051
896	9.53857	11.8211
897	3.57353	4.18825
898	4.05741	0.438066
899	5.43858	7.70125
900	1.50174	17.5165
901	2.03909	9.26974
902	6.99758	16.8645
903	8.38942	9.77628
904	12.4519	9.91606
905	8.62865	6.08034
906	14.0991	4.15428
907	4.65299	9.71724
908	1.64831	1.50801
909	4.2971	2.67428
910	1.45494	9.80411
911	3.03311	11.6432
912	0.862871	1.35107
913	3.28756	8.04796
914	15.2931	4.56662
915	5.79495	6.24323
916	10.1956	12.6549
917	1.40566	11.2388
918	11.0385	16.0409
919	6.70354	10.4948
920	5.786	2.13402
921	8.89836	55.0066
922	4.68106	10.1119
923	12.357	12.6022
924	8.91898	16.8272
925	79.5679	93.1454
926	5.7595	8.19076
927	5.00261	4.83116
928	4.31191	12.3381
929	5.22989	11.5756
930	5.8487	11.8377
931	8.86111	18.7922
932	10.1807	2.64878
933	7.48713	0.230432
934	7.98905	6.46131
935	12.7659	5.32743
936	7.08282	1.60932
937	8.71992	2.6196
938	14.0762	22.7563
939	6.5416	1.61427
940	8.07904	25.3601
941	13.0195	16.1909
942	7.16966	1.98986
943	14.0521	2.18137
944	12.6132	2.62684
945	70.0676	17.4293
946	8.17187	11.685
947	7.62218	4.21583
948	9.93256	22.9431
949	4.26171	47.3055
950	2.12192	16.907
951	0.435584	13.6175
952	6.55781	20.9616
953	14.4523	12.3354
954	0.032808	6.21003
955	40.3634	51.9156
956	2.87699	26.0259
957	0.296953	4.27371
958	1.48455	1.4141
959	3.72592	19.0591
960	6.26396	15.6998
961	2.56949	2.51924
962	6.96238	13.7529
963	5.95651	7.28085
964	4.81804	0.696077
965	8.00331	5.22633
966	12.0334	3.45355
967	8.24143	2.84681
968	17.2777	14.2184
969	0.074192	7.00087
970	6.42471	21.3216
971	6.95328	1.56577
972	1.88003	0.72467
973	3.63263	7.86489
974	2.7221	1.6638
975	0.996809	3.99105
976	5.65385	6.38281
977	3.7575	15.7263
978	6.97131	2.11095
979	3.25957	16.1589
980	13.3219	13.9095
981	3.73257	6.21439
982	6.25137	2.22459
983	1.91108	1.76957
984	7.26302	5.54899
985	7.60366	2.64665
986	0.37147	7.77838
987	0.48326	3.88835
988	0.881924	7.54481
989	0.035347	3.32566
990	6.78456	41.3058
991	0.873229	8.4936
992	4.05267	9.41333
993	0.859113	3.9379
994	3.27148	11.5936
995	16.3859	0.567716
996	3.60092	0.357981
997	2.38117	7.0673
998	1.96533	12.4026
999	0.269733	18.4439
1000	4.24966	12.6238
1001	1.57237	3.79246
1002	1.81463	10.5944
1003	0.823777	68.3325
1004	1.19878	4.42148
1005	34.5924	82.0171
1006	10.6559	7.83237
1007	21.8227	7.21256
1008	5.45232	2.94309
1009	0.073917	21.356
1010	0.156249	3.90002
1011	0.254517	0.586532
1012	1.12459	18.1406
1013	3.05894	3.03818
1014	2.67522	18.5096
1015	0.941743	6.45762
1016	1.88982	2.43497
1017	8.90702	6.08809
1018	4.7745	10.4903
1019	4.79881	9.08922
1020	3.99132	18.3994
1021	2.04183	2.17706
1022	1.5383	9.61543
1023	15.7771	6.36005
1024	11.3976	4.0271
1025	2.05265	13.9929
1026	17.8811	98.4014
1027	0.785681	3.61814
1028	9.81729	14.2716
1029	5.1355	18.6593
1030	3.32103	0.877567
1031	12.1296	29.826
1032	2.14776	3.62778
1033	4.98764	8.56296
1034	17.6242	81.6124
1035	7.32648	8.02448
1036	4.91149	19.6107
1037	3.82809	7.44167
1038	5.64608	0.345645
1039	6.59751	4.76238
1040	4.84183	3.1986
1041	5.04	10.3212
1042	4.73165	5.95341
1043	6.09994	5.79936
1044	0.140822	2.69936
1045	2.79142	5.56064
1046	7.0849	25.2001
1047	5.39651	18.0393
1048	8.90338	18.1213
1049	11.076	6.94735
1050	8.1968	6.48276
1051	26.9709	14.0052
1052	2.71435	32.066
1053	5.311	7.03889
1054	8.74857	7.98239
1055	6.31907	5.53899
1056	3.68776	0.064163
1057	11.0252	4.02874
1058	12.7162	19.0079
1059	13.8339	13.1953
1060	9.54611	8.56705
1061	26.7127	20.2151
1062	20.536	10.4823
1063	15.6263	16.649
1064	24.8139	24.8538
1065	53.1412	6.31641
1066	7.18081	28.7848
1067	5.19081	19.5247
1068	15.4652	16.2308
1069	14.2352	18.4503
1070	13.9585	6.68802
1071	13.6258	8.40305
1072	4.39445	6.23587
1073	7.38452	12.0197
1074	4.68315	28.4346
1075	6.27285	4.89614
1076	11.2636	0.636644
1077	11.7194	15.0099
1078	46.6645	92.0656
1079	12.9793	11.2809
1080	10.899	13.6738
1081	14.2716	13.0172
1082	13.6795	11.7475
1083	22.7155	0.047422
1084	16.6282	5.8099
1085	15.5065	7.94706
1086	9.7103	6.39567
1087	9.60305	11.7379
1088	11.7979	2.10846
1089	5.42029	5.5388
1090	3.6604	29.6405
1091	15.8142	10.8984
1092	9.40119	5.93803
1093	3.41725	15.5021
1094	11.0503	0.996728
1095	11.1714	0.970098
1096	7.76621	2.9753
1097	9.54312	3.06356
1098	14.5387	5.14228
1099	13.6157	2.66326
1100	10.5884	0.040673
1101	19.6823	3.00642
1102	14.0902	7.3199
1103	17.2963	1.5845
1104	6.60039	11.1026
1105	2.33652	3.81549
1106	1.23073	0.389621
1107	11.9918	13.2913
1108	19.8894	50.3172
1109	3.57675	11.3936
1110	9.24342	2.71429
1111	1.12054	20.1854
1112	7.1859	17.6942
1113	1.99754	16.5566
1114	1.55198	6.85394
1115	3.16634	21.1317
1116	16.9891	55.242
1117	6.21798	2.77862
1118	11.1023	20.7332
1119	4.61144	12.1649
1120	2.19847	0.706566
1121	10.0016	2.29252
1122	3.401	19.5042
1123	5.22479	19.8978
1124	8.41234	13.1745
1125	5.16466	17.1768
1126	9.27721	16.8875
1127	3.70925	33.0798
1128	6.02785	3.54283
1129	0.451199	2.57027
1130	19.2042	8.54009
1131	18.3103	22.8191
1132	9.20307	8.93687
1133	6.45929	18.3646
1134	17.3978	21.7929
1135	13.8346	16.9815
1136	13.3606	10.3679
1137	23.8219	9.56335
1138	7.99557	10.2293
1139	8.89324	18.8773
1140	9.73419	19.7407
1141	17.1624	23.5387
1142	17.1724	7.80798
1143	12.3401	11.3194
1144	14.6591	4.35506
1145	17.1382	8.00741
1146	12.4881	12.2889
1147	16.1108	22.6141
1148	16.6518	30.6142
1149	13.2542	30.2613
1150	3.91189	24.7202
1151	5.17323	4.51144
1152	14.5748	24.4563
1153	29.7616	100
1154	10.8944	4.65631
1155	19.6869	16.2956
1156	16.7267	14.0875
1157	20.5832	18.818
1158	14.8261	23.6419
1159	16.4905	14.6288
1160	2.29505	10.9815
1161	10.7035	12.0179
1162	14.5308	38.8843
1163	1.48256	19.8044
1164	13.835	19.7988
1165	11.1913	32.2132
1166	15.2367	16.0749
1167	14.128	12.3063
1168	9.29124	34.0719
1169	9.2239	16.4979
1170	7.41764	20.8093
1171	14.2252	10.735
1172	9.44881	12.2242
1173	9.97949	20.5015
1174	15.0189	25.6104
1175	14.1427	17.0626
1176	13.3757	3.96307
1177	16.7776	20.0714
1178	10.8001	22.7045
1179	14.2567	25.716
1180	3.21341	8.36743
1181	11.9554	11.3376
1182	4.07838	53.2153
1183	9.88879	2.64033
1184	13.0848	5.84409
1185	6.04487	3.27277
1186	11.5241	19.0602
1187	11.8489	29.1405
1188	5.72736	8.55526
1189	7.63426	19.7827
1190	12.7067	13.6919
1191	7.93482	3.86226
1192	9.22827	8.1467
1193	4.36445	7.4727
1194	0.957892	6.71727
1195	5.03648	0.149307
1196	3.95812	13.364
1197	6.54146	16.6163
1198	5.40349	0.106679
1199	6.87218	4.94962
1200	7.19096	2.01559
1201	9.0413	47.1034
1202	5.78182	24.9888
1203	1.78982	38.6697
1204	3.77517	41.1354
1205	2.59451	23.731
1206	27.1965	88.7009
1207	1.98294	49.3827
1208	4.37915	62.8061
1209	1.17426	4.47018
1210	13.8822	34.4409
1211	7.15692	28.812
1212	2.10135	28.0873
1213	4.75403	59.0696
1214	7.31123	20.2909
1215	8.10681	61.1996
1216	7.8209	45.236
1217	10.0847	39.7186
1218	14.8877	24.1796
1219	16.2081	26.3331
1220	4.18601	22.5694
1221	10.8254	36.9581
1222	12.1963	41.8885
1223	37.3776	99.9456
1224	12.6466	31.1707
1225	5.09068	23.6574
1226	14.0543	20.9337
1227	10.159	21.0103
1228	8.26718	30.1261
1229	6.30848	22.2968
1230	5.08702	33.1923
1231	1.64691	35.8634
1232	5.79676	51.766
1233	15.7343	9.15833
1234	6.85036	33.5221
1235	39.3686	88.2142
1236	8.80442	21.5218
1237	14.7629	5.14715
1238	7.99227	15.5848
1239	12.5756	22.6162
1240	20.9493	3.99484
1241	3.274	74.9913
1242	7.39195	27.4943
1243	10.8029	32.7741
1244	9.69521	36.7342
1245	7.56179	17.9513
1246	16.0096	22.8134
1247	9.74559	30.0965
1248	2.67155	23.5826
1249	5.49447	22.8035
1250	0.230179	15.8979
1251	0.135666	54.5617
1252	7.22691	46.3963
1253	7.70218	25.4892
1254	13.7746	29.5093
1255	8.2336	37.6349
1256	22.5633	45.9971
1257	7.93688	32.1197
1258	50.2869	80.0531
1259	10.4602	30.593
1260	0.923231	47.865
1261	6.59718	69.0842
1262	6.97082	41.4915
1263	5.86069	46.2718
1264	1.04212	32.9017
1265	9.13188	20.5826
1266	9.30162	35.6093
1267	1.04978	59.144
1268	4.58122	43.0225
1269	0.056456	27.3169
1270	0.641401	32.7402
1271	1.17171	27.4168
1272	6.02812	50.4834
1273	3.45435	58.0056
1274	6.56425	50.7223
1275	4.511	37.3124
1276	9.49028	27.3168
1277	5.22546	31.017
1278	6.89191	28.0833
1279	5.70061	9.38374
1280	5.46928	59.9839
1281	5.92684	16.6805
1282	1.57838	5.70475
1283	6.40569	5.7915
1284	5.9025	4.59125
1285	9.98196	15.2831
1286	7.67503	14.7441
1287	6.10353	6.19713
1288	5.40579	60.2369
1289	1.98573	3.3062
1290	6.30489	1.11106
1291	5.38131	17.6513
1292	9.91533	8.32744
1293	5.05555	20.1322
1294	6.50872	12.2438
1295	11.3024	0.478406
1296	3.1977	19.7395
1297	4.33085	27.0197
1298	10.383	5.82338
1299	4.89259	4.64796
1300	4.24279	25.7225
1301	9.89444	8.46952
1302	16.188	6.33577
1303	16.1363	0.43394
1304	14.2008	7.79858
1305	14.5749	8.48556
1306	23.49	96.4478
1307	3.06711	71.2495
1308	10.7371	20.2771
1309	12.4299	11.5115
1310	4.38441	0.387459
1311	8.32863	7.52207
1312	15.988	0.085752
1313	9.16858	0.953819
1314	12.1138	9.78593
1315	9.0895	18.4245
1316	10.1553	1.77092
1317	14.747	14.1667
1318	6.77328	12.8827
1319	11.3906	10.8448
1320	8.51951	2.15258
1321	15.4148	21.297
1322	12.6687	4.59864
1323	10.2183	63.8322
1324	7.62971	4.58342
1325	11.0266	2.16823
1326	11.0042	15.6113
1327	14.4826	5.75883
1328	11.3937	9.95086
1329	13.8154	37.4338
1330	5.55748	16.8532
1331	9.18443	4.64101
1332	14.9395	5.51501
1333	13.608	9.13986
1334	5.36439	2.54492
1335	12.2108	14.0517
1336	7.07574	12.8141
1337	7.22543	15.1338
1338	12.358	5.77291
1339	9.00239	2.73193
1340	3.23086	14.7816
1341	0.175059	68.5336
1342	11.8916	5.41119
1343	15.5458	2.82659
1344	9.26764	10.9846
1345	5.67297	24.4206
1346	13.2151	13.2875
1347	5.08825	5.24885
1348	8.39069	9.95233
1349	6.1089	0.805162
1350	2.37785	0.440394
1351	6.14216	0.792496
1352	5.3113	3.55995
1353	5.2513	6.97142
1354	1.07904	16.1823
1355	6.72284	6.87682
1356	7.75032	3.21876
1357	2.39801	6.52198
1358	5.79279	0.840279
1359	4.67863	12.9418
1360	2.67452	4.10792
1361	16.3489	70.1862
1362	13.0477	5.13254
1363	4.54871	8.81594
1364	10.3937	12.1534
1365	7.76413	1.24374
1366	9.99467	6.94485
1367	4.62323	4.90885
1368	11.6643	14.5581
1369	13.5936	8.24799
1370	10.7789	2.04828
1371	2.70143	14.9702
1372	1.98372	10.6163
1373	5.02258	7.3343
1374	7.80683	7.20138
1375	7.1282	7.44534
1376	3.14834	4.84578
1377	1.79765	3.13134
1378	7.66137	11.2342
1379	1.69013	6.37081
1380	2.86513	27.0773
1381	3.28704	6.2953
1382	0.594562	6.84437
1383	1.85346	2.35449
1384	2.99641	0.054415
1385	4.22036	13.683
1386	5.99365	0.95291
1387	9.67205	16.5602
1388	2.63845	5.6711
1389	4.22516	5.30003
1390	7.35065	15.4279
1391	3.70409	4.3855
1392	1.29512	23.0615
1393	4.80458	5.47999
1394	3.60909	16.0941
1395	0.166296	0.757753
1396	2.36781	7.72328
1397	2.79984	19.3839
1398	2.1808	14.2195
1399	4.78282	13.9347
1400	4.91864	5.07356
1401	2.5359	12.2636
1402	0.748755	13.4183
1403	0.312077	1.46413
1404	12.8225	4.22168
1405	2.90644	11.9497
1406	2.89276	5.04427
1407	6.15506	6.23991
1408	0.01597	17.9558
1409	0.719323	0.508141
1410	9.77942	27.7806
1411	0.919916	7.03652
1412	0.45979	17.5439
1413	1.07276	2.28629
1414	0.120385	5.27034
1415	10.6138	15.7495
1416	1.83058	9.45106
1417	3.23601	10.6312
1418	6.93225	2.6895
1419	3.67708	19.0948
1420	15.6496	14.1944
1421	1.1352	19.5488
1422	0.128229	15.6641
1423	7.55856	0.151068
1424	0.433868	2.00314
1425	2.40923	7.62827
1426	2.64499	0.087561
1427	3.56465	3.65533
1428	1.89088	10.4314
1429	10.9434	8.72345
1430	1.99916	8.06774
1431	3.94848	4.71401
1432	7.74328	1.29199
1433	3.41877	3.10903
1434	3.10778	16.2427
1435	1.177	9.04132
1436	3.49403	1.3595
1437	0.382649	6.51993
1438	4.06299	6.84724
1439	7.59008	2.38116
1440	5.15476	0.978409
1441	7.51996	20.6351
1442	10.3622	93.7069
1443	37.1954	8.9282
1444	32.9175	9.79535
1445	26.2103	16.9836
1446	29.9475	1.08126
1447	28.1882	0.894068
1448	1.95871	12.465
1449	16.4807	12.5987
1450	26.3591	10.4568
1451	31.1339	0.749626
1452	27.7019	5.77619
1453	28.6856	4.6251
1454	35.6496	1.421
1455	37.0808	2.48569
1456	25.7221	5.39068
1457	34.131	20.2235
1458	20.584	0.167807
1459	14.3954	4.22488
1460	29.7662	11.9192
1461	35.8615	7.35612
1462	36.2057	2.99161
1463	29.5065	11.039
1464	39.9361	2.58432
1465	38.7749	12.1538
1466	26.9242	0.908376
1467	34.0399	13.766
1468	20.4958	8.14838
1469	15.0051	2.55695
1470	31.1311	6.49454
1471	33.769	3.46228
1472	35.3233	23.026
1473	1.37379	43.1337
1474	36.6939	15.4651
1475	30.6934	23.1003
1476	33.2822	9.46747
1477	36.201	41.2995
1478	19.546	2.73181
1479	14.8769	11.8876
1480	25.9995	11.2913
1481	35.4699	9.75114
1482	38.481	14.8211
1483	16.5298	12.0568
1484	35.2469	14.3518
1485	31.2595	15.6166
1486	39.5144	10.1447
1487	17.4206	66.8159
1488	20.5385	5.68053
1489	14.5378	13.0129
1490	25.1117	1.52735
1491	19.6594	20.6016
1492	28.2985	25.0954
1493	24.5918	11.881
1494	33.0775	1.63465
1495	19.6061	1.65213
1496	29.8218	13.939
1497	26.9671	2.42233
1498	17.5614	1.01505
1499	11.6107	13.0632
1500	17.0653	29.0857
1501	18.3338	16.8859
1502	13.0079	32.1779
1503	20.8957	22.5719
1504	31.2303	25.6579
1505	24.9163	2.93389
1506	12.2273	45.3534
1507	33.356	14.8057
1508	18.9735	9.82382
1509	11.5473	28.672
1510	24.1399	4.51374
1511	16.3716	0.461074
1512	22.4213	6.09263
1513	19.1713	7.52971
1514	18.2724	25.9401
1515	18.856	2.06909
1516	16.986	23.6534
1517	23.7085	16.4667
1518	27.8006	21.0769
1519	10.6084	22.8604
1520	15.4371	6.97286
1521	5.69878	4.67711
1522	16.8961	10.1641
1523	14.4835	5.78763
1524	14.4879	3.11867
1525	13.1513	13.552
1526	18.9086	24.3675
1527	4.6417	2.85259
1528	9.87856	1.25263
1529	9.25644	3.6212
1530	18.8737	8.91333
1531	8.29944	8.60675
1532	5.94703	1.65051
1533	5.65839	25.4716
1534	0.215194	0.746028
1535	9.89558	11.3518
1536	5.98589	4.33282
1537	2.10829	21.9604
1538	1.30856	21.7465
1539	1.13737	10.5038
1540	8.96194	1.68919
1541	6.46911	6.38906
1542	41.9122	55.5586
1543	0.470178	0.629562
1544	0.504952	13.7677
1545	6.19479	2.41631
1546	0.104125	10.7644
1547	3.16348	0.150808
1548	3.06328	2.11208
1549	0.55126	1.88003
1550	5.25755	12.0776
1551	0.088632	0.426863
1552	7.52328	9.65084
1553	2.76374	18.0837
1554	1.56838	10.9134
1555	4.55706	3.5809
1556	3.89315	7.13294
1557	2.93723	4.48284
1558	3.5294	3.89002
1559	1.84831	4.77167
1560	0.234967	29.1068
1561	1.26142	9.36078
1562	4.62266	16.6022
1563	7.19923	6.00455
1564	2.71642	7.50142
1565	3.12008	33.8678
1566	6.65243	8.79728
1567	6.16196	8.98038
1568	0.536981	2.55512
1569	3.14943	12.307
1570	3.00493	8.24291
1571	2.63581	18.4212
1572	5.27575	11.0309
1573	0.42456	19.7988
1574	6.46065	10.6021
1575	0.82375	18.0157
1576	1.81488	13.9156
1577	9.94294	8.81855
1578	0.711595	5.95194
1579	4.3707	14.2281
1580	1.39666	7.5069
1581	4.97676	15.372
1582	0.416791	1.8566
1583	0.288258	6.50396
1584	2.1817	6.56494
1585	3.01422	4.42637
1586	1.79333	12.3153
1587	3.86376	0.958752
1588	3.70957	17.4453
1589	1.27286	0.113264
1590	7.36218	20.5386
1591	23.8517	16.2638
1592	11.4526	6.21927
1593	9.44365	15.5747
1594	11.58	31.0137
1595	5.39656	6.78708
1596	4.30857	1.13541
1597	6.01674	4.80055
1598	16.841	0.587587
1599	1.70156	5.2122
1600	4.59699	14.2478
1601	4.2779	1.8788
1602	9.08996	7.57946
1603	7.75011	1.63392
1604	4.47856	19.2956
1605	1.45876	4.62915
1606	73.1028	76.8608
1607	60.606	82.5802
1608	6.00333	26.8408
1609	2.69495	19.8305
1610	4.16493	11.7685
1611	8.04553	5.4233
1612	3.662	20.0001
1613	0.281842	6.81989
1614	0.522279	0.307812
1615	0.184801	2.36493
1616	0.491915	6.56839
1617	1.7737	13.7802
1618	6.29624	26.6704
1619	5.64702	12.053
1620	6.8571	18.9857
1621	6.4037	11.4382
1622	0.4401	18.6507
1623	0.911266	14.4678
1624	2.68131	1.9075
1625	4.35994	19.7257
1626	1.1505	3.35267
1627	30.4981	98.1869
1628	0.226421	21.2941
1629	0.901931	7.38587
1630	0.745792	23.777
1631	5.31898	3.50842
1632	7.31621	15.594
1633	7.77803	9.07206
1634	2.65827	0.905178
1635	1.4148	1.87177
1636	1.98178	15.4255
1637	7.68378	17.8405
1638	4.86081	31.0244
1639	2.35689	10.1374
1640	4.20533	2.48685
1641	7.55587	3.64398
1642	9.35553	10.7383
1643	43.5859	85.6815
1644	8.21717	25.795
1645	2.22216	17.1669
1646	4.82932	5.95062
1647	0.77065	14.3288
1648	6.17248	1.38391
1649	2.0209	0.734283
1650	0.304996	1.44571
1651	7.14096	2.59882
1652	4.15189	22.6397
1653	0.581922	7.95088
1654	7.34073	3.68091
1655	1.66719	16.6467
1656	2.11836	13.7265
1657	9.29441	6.87476
1658	1.74445	19.9349
1659	3.33846	14.2982
1660	1.51528	13.4794
1661	10.0798	9.70444
1662	12.6798	43.2006
1663	0.814677	19.2347
1664	3.62336	1.14605
1665	2.41863	9.30166
1666	0.092223	11.5914
1667	2.66031	13.1998
1668	1.57245	8.53555
1669	1.9944	7.36159
1670	3.64937	2.25347
1671	6.10808	14.4138
1672	5.99809	2.80528
1673	8.99736	12.3639
1674	5.36682	8.00103
1675	3.2661	0.641038
1676	0.100964	2.51331
1677	0.226036	14.3083
1678	1.76295	8.4773
1679	1.79347	7.73889
1680	1.54414	11.8196
1681	17.2365	3.26254
1682	14.5333	18.6869
1683	6.98471	0.013686
1684	11.4665	1.28659
1685	2.49966	3.32912
1686	1.57506	6.53332
1687	6.0467	9.98896
1688	9.06351	14.0211
1689	1.14831	5.71835
1690	0.39194	3.83802
1691	1.07605	11.9241
1692	5.2839	48.531
1693	2.86878	13.7271
1694	4.75204	1.51057
1695	83.7869	100
1696	4.593	28.8082
1697	6.30499	2.21225
1698	8.38757	0.243328
1699	7.91374	1.98783
1700	14.8672	1.90464
1701	7.85414	20.9303
1702	8.3988	14.3552
1703	13.1255	13.5053
1704	14.8393	14.9581
1705	8.53814	16.806
1706	6.00727	8.78186
1707	9.35443	18.6464
1708	9.07022	1.71004
1709	11.1307	4.10996
1710	10.8261	4.57371
1711	9.54076	17.8389
1712	8.919	3.96493
1713	5.96422	5.87146
1714	0.899751	13.4815
1715	4.56946	1.87906
1716	9.35194	7.85268
1717	1.27029	6.85257
1718	5.32244	5.39683
1719	2.85271	10.6727
1720	8.38074	22.01
1721	7.97226	9.66989
1722	5.29865	7.38824
1723	12.702	9.9763
1724	1.42214	16.7258
1725	9.96335	9.0172
1726	5.86575	13.9257
1727	6.95551	10.447
1728	7.72314	25.3914
1729	3.82057	3.14468
1730	9.33739	1.24007
1731	7.86529	3.76398
1732	1.85579	12.268
1733	7.59953	9.72513
1734	11.9361	10.0803
1735	1.73843	37.062
1736	1.80491	3.00672
1737	84.4526	100
1738	2.18099	11.3714
1739	3.48049	2.78206
1740	3.28905	11.0052
1741	12.0592	4.2913
1742	3.95194	7.91231
1743	1.92674	6.76317
1744	3.20109	19.2112
1745	0.453428	8.42133
1746	0.930551	8.72736
1747	2.61038	10.9258
1748	1.9137	9.48609
1749	6.96408	3.2856
1750	3.09151	8.71395
1751	0.234683	10.7264
1752	2.87773	1.33857
1753	0.55576	16.9607
1754	5.36799	4.67427
1755	3.10298	5.20252
1756	1.1487	1.81193
1757	5.62717	10.4494
1758	6.47594	1.97751
1759	3.03331	10.8225
1760	5.674	10.9022
1761	7.39394	1.61859
1762	2.6577	6.53145
1763	0.194536	15.3827
1764	9.19808	4.28381
1765	2.95587	8.89369
1766	1.30412	6.53436
1767	12.0815	24.0328
1768	2.68138	17.2783
1769	8.93122	20.5565
1770	8.44801	15.9246
1771	5.21848	1.01364
1772	9.14917	1.62463
1773	20.6425	11.4209
1774	3.88176	12.1114
1775	5.15935	9.88931
1776	1.71331	0.549968
1777	11.7829	0.982486
1778	17.8892	1.41354
1779	3.29509	8.39978
1780	14.2821	10.0034
1781	9.9793	10.329
1782	13.4454	8.92072
1783	3.01674	2.59182
1784	3.04557	9.50205
1785	3.99289	11.3198
1786	2.80183	8.76887
1787	16.6831	21.5959
1788	11.9514	0.685437
1789	4.58122	4.32047
1790	9.33462	4.49757
1791	7.54674	3.58798
1792	7.94058	18.1619
1793	11.7575	3.24309
1794	47.7691	82.3305
1795	8.36623	2.6682
1796	41.7756	89.964
1797	12.4061	6.27112
1798	13.3536	12.1806
1799	5.34816	7.01306
1800	7.26048	0.462484
1801	9.72093	0.516704
1802	8.20502	3.65689
1803	10.0092	3.93951
1804	9.18496	3.2768
1805	7.14782	51.3629
1806	37.0397	85.0758
1807	5.12667	34.4773
1808	16.4782	74.0857
1809	4.07222	4.15312
1810	7.65971	25.0487
1811	8.48576	5.33943
1812	5.69268	0.671775
1813	13.3035	1.69392
1814	3.0646	7.12979
1815	4.56463	11.0294
1816	3.4475	9.71288
1817	5.53961	4.19524
1818	8.5707	0.701207
1819	2.82072	8.62521
1820	1.9548	9.92938
1821	12.7071	5.40676
1822	6.3824	11.8835
1823	23.5554	78.723
1824	7.88084	2.60535
1825	0.173663	20.1782
1826	1.38416	3.9222
1827	6.69441	2.59743
1828	2.69946	0.215039
1829	1.09483	0.63431
1830	1.23245	3.08818
1831	0.04487	7.52729
1832	9.00135	16.8245
1833	6.38246	24.4183
1834	4.85025	9.14584
1835	14.4358	19.4839
1836	19.1813	1.79423
1837	4.43763	10.6894
1838	5.54957	41.9638
1839	0.057414	1.086
1840	1.18613	21.0066
1841	9.28979	7.46835
1842	12.0755	12.138
1843	3.79806	9.61353
1844	3.43424	26.7883
1845	8.98795	69.3845
1846	3.52554	12.8901
1847	3.37729	14.9687
1848	3.15872	8.68375
1849	13.6824	36.5283
1850	9.24915	25.8768
1851	2.6657	11.2977
1852	6.58109	6.58517
1853	5.8902	3.42655
1854	6.97038	4.38126
1855	1.19318	6.33378
1856	5.02372	3.18684
1857	8.49494	3.92108
1858	7.62214	40.9985
1859	1.14958	10.6296
1860	5.35196	14.8364
1861	11.644	92.9286
1862	5.06331	6.64748
1863	9.27586	10.4791
1864	10.5066	25.0004
1865	7.12627	11.6894
1866	6.45769	0.711325
1867	6.34868	24.0439
1868	13.0002	6.83498
1869	39.7288	91.76
1870	11.0886	6.57657
1871	11.4945	11.2737
1872	9.34095	7.62153
1873	57.1787	13.1047
1874	5.33599	5.57867
1875	6.63771	11.4741
1876	4.28154	1.7923
1877	8.60834	7.58206
1878	6.9722	7.74477
1879	6.01959	13.7105
1880	4.35776	54.8117
1881	66.3261	84.3412
1882	11.1708	5.25434
1883	8.74623	9.35518
1884	9.48348	9.58847
1885	7.35972	3.68073
1886	117.269	97.8514
1887	8.75177	6.57988
1888	9.65072	20.8135
1889	6.66076	14.3383
1890	5.66386	5.87311
1891	13.8076	5.25187
1892	5.53245	2.66841
1893	2.88016	12.051
1894	5.76657	7.29274
1895	0.003937	1.95101
1896	3.92409	0.06854
1897	5.83751	3.93775
1898	51.8235	82.0986
1899	7.74762	17.3568
1900	6.99495	4.24198
1901	14.9898	2.26083
1902	7.16052	1.39533
1903	4.67568	8.98833
1904	7.61705	9.0876
1905	7.47687	32.0001
1906	2.81723	2.44997
1907	1.77049	21.4904
1908	117.827	99.5968
1909	4.01289	14.4606
1910	2.00368	5.47016
1911	4.78761	4.49119
1912	0.347621	13.5798
1913	4.2085	17.3158
1914	9.46103	1.73995
1915	0.711047	8.49971
1916	2.43876	0.767432
1917	4.2853	9.45375
1918	26.5039	2.42699
1919	2.86893	2.16163
1920	1.88345	17.7248
1921	9.31068	19.9661
1922	0.436943	33.4588
1923	0.586419	10.4953
1924	16.2385	7.83541
1925	7.17319	10.6632
1926	22.4543	16.3255
1927	15.361	22.0889
1928	11.4154	3.83545
1929	8.01702	7.69483
1930	6.27703	15.0509
1931	2.665	12.0508
1932	5.19284	17.3406
1933	8.68415	4.92587
1934	8.43474	17.0252
1935	0.203753	11.8158
1936	18.3201	0.408044
1937	12.4623	6.44753
1938	1.18551	0.454732
1939	3.01569	0.664624
1940	9.82673	11.3188
1941	3.45365	28.9894
1942	2.68635	4.92917
1943	0.475775	10.6877
1944	8.44797	6.75863
1945	7.51349	6.82299
1946	10.8411	0.529814
1947	16.2465	7.60251
1948	3.78235	0.074412
1949	3.03032	16.6234
1950	1.55644	27.1347
1951	1.34957	2.46241
1952	0.734188	17.6666
1953	22.6461	7.42987
1954	46.2141	60.6208
1955	1.91667	15.7627
1956	17.2768	9.01345
1957	5.85452	14.6505
1958	9.89125	6.11844
1959	1.20181	9.38177
1960	0.41635	17.7355
1961	13.9927	15.7971
1962	10.6134	3.11708
1963	2.24336	12.6257
1964	11.7484	12.3393
1965	0.508767	8.86433
1966	30.2753	5.46243
[truncated: 434 more rows]

## Sheet: Figure 2B, 2C, 2E
Figure 2B - Atorvastatin dose-response
log Conc (uM)	RSV-GFP inhibition (%)				log Conc (uM)	Absorbance
-1	5.549	6.777	8.308		-1	1.623	1.65	1.66
0	10.461	21.375	17.788		-0.60206	1.662	1.637	1.677
0.176091	22.8	26.997	23.823		-0.30103	1.59	1.627	1.638
0.255273	31.75	28.291	25.697		-0.124939	1.69	1.614	1.706
0.30103	25.075	32.186	33.165		0	1.638	1.628	1.609
0.39794	37.596	38.429	35.113		0.30103	1.587	1.607	1.658
0.477121	35.48	47.889	42.981		0.477121	1.655	1.591	1.636
0.544068	53.178	59.202	55.221		0.60206	1.59	1.629	1.625
0.60206	62.762	59.031	60.163		0.69897	1.629	1.563	1.632
0.69897	58.5	63.638	59.992		0.778151	1.595	1.546	1.589
0.778151	61.591	69.548	62.876		0.845098	1.592	1.574	1.538
0.90309	69.332	76.481	67.412		0.90309	1.587	1.55	1.505
1	70.118	70.197	68.634		0.954242	1.556	1.489	1.515
					1	1.46	1.489	1.415
Figure 2C - Simvastatin dose-response
log Conc (uM)	RSV-GFP inhibition (%)				log Conc (uM)	Absorbance
-1	5.624	6.452	4.74		-1	1.701	1.695	1.693
-0.52288	12.701	16.729	10.991		-0.60206	1.756	1.736	1.691
-0.22185	24.574	20.997	15.976		-0.30103	1.734	1.748	1.703
-0.04576	27.04	31.774	30.176		-0.12494	1.662	1.679	1.693
0	40.942	34.038	38.098		0	1.703	1.649	1.679
0.09691	49.392	55.548	45.871		0.30103	1.608	1.662	1.596
0.176091	53.375	57.4	55.128		0.477121	1.688	1.685	1.691
0.243038	50.615	60.634	61.752		0.60206	1.61	1.648	1.586
0.30103	61.807	64.684	55.739		0.69897	1.691	1.646	1.62
0.352183	63.941	69.857	62.832		0.778151	1.579	1.604	1.539
0.39794	60.835	65.771	68.178		0.845098	1.563	1.543	1.542
0.477121	64.814	69.948	67.731		0.90309	1.534	1.46	1.486
0.60206	64.752	73.246	65.561		0.954243	1.509	1.518	1.473
0.69897	66.368	71.707	68.912		1	1.465	1.53	1.531
0.778151	72.977	75.509	71.113
0.90309	71.064	77.903	70.891
1	75.548	71.004	70.911
Figure 2E - Atorvastatin treatment of WD-PNECs
Drug	RSV-GFP intensity (a.u.)
DMSO (0.1% v/v)	5.194	7.73299	4.68729	7.27017
Atorvastatin (1 uM)	3.87372	0.848062	2.3503	7.481
Atorvastatin (3.5 uM)	2.69484	0.412907	2.28431	4.63306
Atorvastatin (5 uM)	2.12898	0.608434	1.41374	3.95208

## Sheet: Figure 3A, 3B, 3C
Figure 3A - Time-of-drug addition analysis
Time-of-drug addition (h p.i.)	RSV-GFP inhibition (% of maximum)
-2	95.6726	68.3345	91.0474	75.5348
2	93.8741	100	63.7076	87.4617
4	79.9181	67.4308	95.7721	95.1175
6	73.0198	92.897	83.1029	75.3925
8	73.881	38.0526	68.6457	56.4404
16	47.117	31.4568	21.3168	33.8924
22	24.745	20.0097	10.0319	4.28468
Figure 3B - Infectious virus production (with statin treatment)
Drug	Virus titre (log10 PFU/mL)
DMSO (0.1% v/v)	5.07918	5.39794	5.30103	5.41497
Atorvastatin (3.5 uM)	4.38021	4.4624	4.17609	4.32222
Simvastatin (1.5 uM)	4.07918	4.23045	4.4624	4.38021
Figure 3C - Total viral protein levels
Drug	Total viral protein levels (GAPDH normalized)
DMSO (0.1% v/v)	2.18163	2.38078	2.75684
Atorvastatin (3.5 uM)	1.38467	1.45768	1.29935
Simvastatin (1.5 uM)	1.27263	1.0656	1.14429

## Sheet: Figure 4B, 4C, 4D, 4E
Figure 4B - Mevalonolactone co-treatment (RSV F)
Drug	RSV F intensity (a.u.)
DMSO (0.1% v/v)	4.8154	5.93592	5.54618	5.72492
Atorvastatin (3.5 uM)	0.401077	0.237828	0.289845	0.249305
Ato + Mevalonolactone (100 uM)	4.36174	4.6735	5.0611	5.51996
Ato + Mevalonolactone (1 mM)	5.68125	4.44121	5.66091	4.52768
Simvastatin (1.5 uM)	0.450824	0.305682	0.57133	0.590001
Sim + Mevalonolactone (100 uM)	4.90449	4.73053	3.74848	4.76149
Sim + Mevalonolactone (1 mM)	5.74251	5.03406	4.61317	4.39722
Figure 4C - Mevalonolactone co-treatment (RSV N)
Drug	RSV N intensity (a.u.)
DMSO (0.1% v/v)	4.64496	5.05875	5.02207	5.20466
Atorvastatin (3.5 uM)	0.732697	0.502779	0.446762	0.738137
Ato + Mevalonolactone (100 uM)	4.87538	4.70235	4.53036	4.79433
Ato + Mevalonolactone (1 mM)	4.8666	4.09511	5.01347	4.83897
Simvastatin (1.5 uM)	0.336777	0.346195	0.249129	0.436756
Sim + Mevalonolactone (100 uM)	4.51462	4.61203	4.70227	4.36568
Sim + Mevalonolactone (1 mM)	4.48635	4.19662	4.57333	5.08899
Figure 4D - Cholesterol quantification (Filipin III)
Drug	Filipin intensity (a.u.)
DMSO (0.1% v/v)	3.36028	3.57881	3.52381	3.50545
Atorvastatin (3.5 uM)	2.77305	2.98697	3.255	2.6922
Simvastatin (1.5 uM)	3.1696	3.03877	2.85107	2.70424
MBCD (1 mM)	2.43395	2.57455	3.22698	2.8518
MBCD (10 mM/1 mM)	0.692884	0.728408	1.35252	0.551446
U-18666A (1.5 uM)	5.06484	5.66624	5.64951	5.6525
Figure 4E - Effect of cholesterol depletion on RSV infection
Drug	RSV F intensity (a.u.)
DMSO (0.1% v/v)	6.01344	7.28289	5.44843	5.2548
Atorvastatin (3.5 uM)	2.14371	3.07621	1.95945	3.01485
Simvastatin (1.5 uM)	1.90009	2.15348	2.12658	1.96898
MBCD (1 mM)	4.53968	4.59575	4.42837	5.2499
MBCD (10 mM/1 mM)	4.16655	4.4132	3.78915	4.17152

## Sheet: Figure 5B, 5C, 5D, 5E
Figure 5B - Isoprenoid co-treatment (RSV F)
Drug	RSV F intensity (a.u.)
DMSO (0.1% v/v)	4.8154	5.93592	5.54618	5.72492
Atorvastatin (3.5 uM)	0.401077	0.237828	0.289845	0.249305
Ato + FPP (1 uM)	0.333662	0.282428	0.30461	0.544207
Ato + FPP (10 uM)	0.443199	0.231263	0.357217	0.289859
Ato + GGPP (1 uM)	0.251206	0.279867	0.265842	0.312248
Ato + GGPP (10 uM)	2.38345	2.01085	1.64284	2.4954
Simvastatin (1.5 uM)	0.450824	0.305682	0.57133	0.590001
Sim + FPP (1 uM)	0.447792	0.504409	0.629346	0.612596
Sim + FPP (10 uM)	0.337849	0.325734	0.311512	0.563622
Sim + GGPP (1 uM)	0.334288	0.295805	0.280982	0.310967
Sim + GGPP (10 uM)	1.51977	1.11218	1.8941	2.11911
Figure 5C - Isoprenoid co-treatment (RSV N)
Drug	RSV N intensity (a.u.)
DMSO (0.1% v/v)	4.79642	5.58177	5.21161	4.9197
Atorvastatin (3.5 uM)	0.732697	0.502779	0.446762	0.738137
Ato + FPP (1 uM)	0.340344	0.326599	0.441275	0.541832
Ato + FPP (10 uM)	0.967188	0.932929	0.738401	0.654387
Ato + GGPP (1 uM)	0.667135	0.442278	0.500911	0.713977
Ato + GGPP (10 uM)	3.38022	2.98608	3.16619	3.21873
Simvastatin (1.5 uM)	0.336777	0.346195	0.249129	0.436756
Sim + FPP (1 uM)	0.353284	0.390075	0.274758	0.283513
Sim + FPP (10 uM)	0.470298	0.414944	0.571362	0.685166
Sim + GGPP (1 uM)	0.524972	0.408808	1.44269	0.906304
Sim + GGPP (10 uM)	2.49177	2.75725	2.15849	2.99397
Figure 5D - Prenyltransferase inhibitor analysis (RSV F)
Drug	RSV F intensity (a.u.)
DMSO (0.1% v/v)	5.46576	6.00764	5.52053	5.2152
FTI-276 (0.5 uM)	5.33977	5.01542	5.50931	5.62542
FTI-276 (1 uM)	5.19245	5.24913	4.83642	4.90909
FTI-276 (5 uM)	5.35226	4.49398	4.63877	5.15899
Perillyl alcohol (0.5 mM)	4.83783	4.16787	5.73948	3.38307
Perillyl alcohol (1 mM)	5.11435	2.76087	3.15702	2.99371
Perillyl alcohol (5 mM)	0.704978	0.817497	0.848734	1.11262
Figure 5E - Prenyltransferase inhibitor analysis (RSV N)
Drug	RSV N intensity (a.u.)
DMSO (0.1% v/v)	6.09101	5.49331	6.25128	6.71204
FTI-276 (0.5 uM)	6.5419	6.28207	5.73685	5.91828
FTI-276 (1 uM)	5.77581	5.65105	6.10687	5.56654
FTI-276 (5 uM)	5.55913	5.47677	5.13276	5.19571
Perillyl alcohol (0.5 mM)	6.09821	3.97685	5.38832	3.79695
Perillyl alcohol (1 mM)	3.03672	4.82045	2.72457	4.82926
Perillyl alcohol (5 mM)	1.67207	0.914558	0.80274	0.866503

## Sheet: Figure 6B, 6C
Figure 6B - Virus and statin-induced changes to protein prenylation
Raw Integrated Intensity		Farnesylation				Geranylgeranylation
Lane		1	2	3	4	5	6	7	8			GAPDH Normalized Intensity
GAPDH (- statin)		752184	753148	752689	843143	822526	714838	861498	791284		Lane	1	2	3	4	5	6	7	8
- RSV, - statin		1007939	808263			821607	792189					1.34002	1.07318			0.998883	1.10821
+ RSV, - statin				1993761	1770271			1767579	1810027					2.64885	2.09961			2.05175	2.28746
GAPDH (+ statin)		924843	960764	1035224	1104068	1022041	1041493	1088980	1061778
- RSV, + statin		1842503	1809411			899910	921628					1.99223	1.8833			0.880503	0.88491
+ RSV, + statin				2027541	2238487			1062035	1238827					1.95855	2.02749			0.975257	1.16675
Figure 6C - Active (GTP-bound) RhoA/Rac1
Raw Integrated Intensity
Lane	1	2	3	4			GAPDH Normalized Intensity
GAPDH	854689	775679	926392	887046		Lane	1	2	3	4
RhoA	778394	799361	601636	585233			0.910734	1.03053	0.64944	0.659755
Rac1	930309	747055	364620	192030			1.08848	0.963098	0.393591	0.216483

## Sheet: Figure 7A, 7B, 7C
Figure 7A - Infectious virus production (with Rho inhibitor treatment)
Drug	Virus titre (log10 PFU/mL)
DMSO (0.1% v/v)	5.14613	5.4624	5.23045	5.34242
Rhosin (50 uM)	5.17609	5.20412	5.07918	5.32222
EHT 1864 (20 uM)	4.11394	4.14613	4.4624	4.25527
ML 141 (10 uM)	5	5.07918	5.17609	5.20412
Figure 7B - Rho inhibitor/activator analysis (RSV F)
Drug	RSV F intensity (a.u.)
DMSO (0.1% v/v)	5.22984	5.47975	5.72079	7.52517
Atorvastatin (3.5 uM)	0.459537	0.291346	0.380112	0.260466
Simvastatin (1.5 uM)	0.288082	0.373572	0.394398	0.49691
EHT 1864 (20 uM)	0.57982	0.518095	0.600824	0.740867
EHT 1864 (40 uM)	0.644731	0.542941	0.536682	0.372785
CN04 (1 uM)	7.83013	8.30191	10.6876	10.654
CN04 (1 uM) + Ato (3.5 uM)	1.52708	1.97322	2.89599	2.80379
Figure 7C - Rho inhibitor/activator analysis (RSV N)
Drug	RSV N intensity (a.u.)
DMSO (0.1% v/v)	5.98675	5.83914	6.3933	5.71177
Atorvastatin (3.5 uM)	0.82041	0.571881	0.483239	0.326963
Simvastatin (1.5 uM)	0.617149	0.580833	0.501258	0.481528
EHT 1864 (20 uM)	1.92013	1.87377	1.80716	1.48932
EHT 1864 (40 uM)	1.02967	1.2896	0.906629	1.10916
CN04 (1 uM)	9.44216	9.82644	10.0434	10.768
CN04 (1 uM) + Ato (3.5 uM)	1.22765	0.94175	1.1055	1.00681

## Sheet: Supp. Figure 1
Supplementary Figure 1 - Dose-response curves for screening hits
Atorvastatin
log Conc (uM)	RSV-GFP inhibition (%)
-1	5.549	6.777	8.308
0	10.461	21.375	17.788
0.176091	22.8	26.997	23.823
0.255273	31.75	28.291	25.697
0.30103	25.075	32.186	33.165
0.39794	37.596	38.429	35.113
0.477121	35.48	47.889	42.981
0.544068	53.178	59.202	55.221
0.60206	62.762	59.031	60.163
0.69897	58.5	63.638	59.992
0.778151	61.591	69.548	62.876
0.90309	69.332	76.481	67.412
1	70.118	70.197	68.634
Simvastatin
log Conc (uM)	RSV-GFP inhibition (%)
-1	5.624	6.452	4.74
-0.52288	12.701	16.729	10.991
-0.22185	24.574	20.997	15.976
-0.04576	27.04	31.774	30.176
0	40.942	34.038	38.098
0.09691	49.392	55.548	45.871
0.176091	53.375	57.4	55.128
0.243038	50.615	60.634	61.752
0.30103	61.807	64.684	55.739
0.352183	63.941	69.857	62.832
0.39794	60.835	65.771	68.178
0.477121	64.814	69.948	67.731
0.60206	64.752	73.246	65.561
0.69897	66.368	71.707	68.912
0.778151	72.977	75.509	71.113
0.90309	71.064	77.903	70.891
1	75.548	71.004	70.911
17B-Estradiol
log Conc (uM)	RSV-GFP inhibition (%)
-1	12.7498	-4.026	-3.314
-0.30103	7.4101	9.8518
0	13.0648	8.4671	15.5505	18.4434	23.8117
0.079181	35.8305	36.0942
0.146128	28.4655	36.1264
0.20412	23.6491	35.1497
0.255273	46.7318	27.7008
0.278754	52.4472	60.1803
0.30103	71.1129	74.632	66.0352	63.4002	71.8579	65.3522
0.39794	69.6287	65.003
0.477121	86.1331	84.8828	69.7827
0.60206	72.4902	72.5458
0.69897	81.122	80.1368
0.778151	89.1406	81.8986
0.90309	83.4038	86.1871
1	86.8255	84.1224	86.5393
19-Norethindrone
log Conc (uM)	RSV-GFP inhibition (%)
-1	-0.193	-5.25	-10.193	9.0432	8.4699
-0.39794	28.5925	13.6876
-0.30103	19.1714	29.9796
-0.22185	41.7862	50.4686
-0.09691	61.9134	45.9151
0	52.3141	50.0247	49.552	47.4679	61.7983
0.079181	58.7502	68.3927
0.146128	60.1456	66.3242
0.20412	77.1703	76.6685
0.255273	78.1012	77.6449
0.30103	77.5768	76.2755	80.3618	80.3419
0.60206	79.578	87.0602
0.69897	86.4849	88.2193
0.778151	86.036	88.2741
0.90309	85.3216	88.5446
1	86.4996	87.5401	84.8247
Niclosamide
log Conc (uM)	RSV-GFP inhibition (%)
-1	5.1308	1.7944	1.5192
-0.69897	1.8496
-0.52288	4.5725
-0.45593	18.9429	12.9479
-0.39794	21.3434	30.5179	31.7873
-0.34679	30.5272	27.0897
-0.30103	63.7905	58.7069	76.9156	74.5455
-0.25964	59.2482	63.0671
-0.12494	73.9441	79.7147
0	78.1227	78.1937	72.3484
0.176091	71.2522	78.9797
0.30103	78.6363	77.5372
0.60206	85.3383	77.205
0.778151	81.6521	82.5869
1	75.7739	79.8448	79.9317
Valinomycin
log Conc (uM)	RSV-GFP inhibition (%)
-2.30103	6.2776	-0.833	7.1328
-1.69897	0.9878	12.6608
-1.52288	7.1389	14.752
-1.39794	29.6541	66.5438
-1.30103	77.3753	79.4949
-1.22185	71.2107	72.0484
-1.04576	77.3629	74.1347
-1	76.749	78.5454	76.9162
-0.60206	78.6207	80.1146
-0.30103	71.6085	77.8287
-0.12494	74.6254	79.937
0	72.5218	79.6555	77.5032
0.30103	78.7179	82.4836
1	91.8247	96.8244	87.0129
6-Hydroxyflavone
log Conc (uM)	RSV-GFP inhibition (%)
-1.30103	11.4307	7.4289
-1	-2.796	3.1718
-0.60206	5.2122	-5.538
-0.30103	36.5659	26.9011	32.3283
-0.12494	56.0797	57.0512
0	54.7612	57.1348
0.09691	63.1439	58.2267
0.176091	62.632	58.6215
0.243038	78.7046	72.1036
0.30103	69.1722	73.8346	73.9927	82.2229
0.60206	84.429	84.1525
0.778151	89.7777	86.8692
0.90309	83.7153	84.1411
1	83.7572	88.1945	87.2105
Digitoxin
log Conc (uM)	RSV-GFP inhibition (%)
-3	15.9244	2.2875
-2.30103	24.9461	8.4668
-2	55.0115	51.5203
-1.69897	68.457	74.2308
-1.52288	82.0207	85.3958
-1.39794	78.7485	80.0676
-1.30103	72.9794	77.5965	86.9004	88.4519
-1	78.2667	78.9631	92.2048
-0.75696	99.805	99.2997
-0.60206	98.5551	98.5403
-0.30103	99.9344	99.8423
0	100	100	100
1	99.5942	100	99.5876
Digoxin
log Conc (uM)	RSV-GFP inhibition (%)
-3	9.4761	7.2779
-2.30103	8.6574	18.4201
-2.12494	18.0404	10.7474
-2	25.1956	30.6389
-1.30103	68.3004	81.311
-1	85.5368	81.9558
-0.60206	86.4934	97.656
-0.30103	100	100
-0.12494	99.8538	99.7835
0	97.4452	99.8088
1	99.5603	100

## Sheet: Supp. Figure 4
Supplementary Figure 4 - Effect of inhibiting Rab11-mediated trafficking by CDKI-73 on RSV-GFP infection
Drug	RSV-GFP inhibition (%)
CDKI-73 (0.5 uM)	15.9529	3.2849	2.90139	0.672864
CDKI-73 (1 uM)	5.40422	7.55328	-1.2228	1.10998
